# Supplementary material for: Filtered Saliva for Rapid and Accurate Analyte Detection for POC Diagnostics
Source: Diagnostics (Basel). 2024 May 24;14(11):1088. doi: 10.3390/diagnostics14111088 (PMC11171550; doi:10.3390/diagnostics14111088)
Supplement: Supplementary file 1 [file diagnostics-14-01088-s001.zip]

Archive with 1 entries (1 files):
- diagnostics-2983435-supplementary.pdf
